# Supplementary material for: A late origin of the extant eukaryotic diversity: divergence time estimates using rare genomic changes
Source: Biol Direct. 2011 May 19;6:26. doi: 10.1186/1745-6150-6-26 (PMC3125394; doi:10.1186/1745-6150-6-26)
Supplement: Additional file 1 — Time estimates using different programs, substitution models, sets of species and tree topologies. [file 1745-6150-6-26-S1.XLS]

## Sheet: Sheet1
Time estimates using different programs, substitution models, sets of species and tree topologies.
								Calibrations				LECA				Opisthokonts				Metazoa				Dicot/ Monocot
Program	Alignment set 1: 19 species, 1339 AA positions	Alignment set 2: 20 species, 1161 AA positions	Alignment set 3: 20 species, 1295 AA positions: + Red Algae	Coelomate Clade	Ecdysozoa Clade	JTT AA model	Dayhoff AA model	drosophila-mosquito divergence calibration (mya)	moss-high plants divergence calibration (mya)	mammals-chicken divergence calibration (mya)	red algae- green plants divergence calibration (mya)	Mean (Median for PAML)	Mean (for PAML only)	Standard Deviation	95% Confidence Interval	Mean (Median for PAML)	Mean (for PAML only)	Standard Deviation	95% Confidence Interval	Mean (Median for PAML)	Mean (for PAML only)	Standard Deviation	95% Confidence Interval	Mean (Median for PAML)	Mean (for PAML only)	Standard Deviation	95% Confidence Interval
Parsimony	yes			yes		n/a	n/a	260	n/a	n/a	n/a	1220	n/a	n/a	n/a	1000	n/a	n/a	n/a	613.33	n/a	n/a	n/a	329.2	n/a	n/a	n/a
	yes			yes		n/a	n/a	260	n/a	n/a	n/a	1245.26	n/a	n/a	n/a	1019.47	n/a	n/a	n/a	622.632	n/a	n/a	n/a	335.95	n/a	n/a	n/a
	yes			yes		n/a	n/a	260	n/a	n/a	n/a	1220	n/a	n/a	n/a	1000	n/a	n/a	n/a	613.33	n/a	n/a	n/a	388.593	n/a	n/a	n/a
	yes			yes		n/a	n/a	260	n/a	n/a	n/a	1245.26	n/a	n/a	n/a	1019.47	n/a	n/a	n/a	622.632	n/a	n/a	n/a	396.638	n/a	n/a	n/a
	yes			yes		n/a	n/a	n/a	450	n/a	n/a	1134	n/a	n/a	n/a	929.508	n/a	n/a	n/a	536.902	n/a	n/a	n/a	306	n/a	n/a	n/a
	yes			yes		n/a	n/a	n/a	450	n/a	n/a	1134	n/a	n/a	n/a	928.385	n/a	n/a	n/a	567	n/a	n/a	n/a	306	n/a	n/a	n/a
	yes			yes		n/a	n/a	n/a	450	n/a	n/a	1029.66	n/a	n/a	n/a	843.984	n/a	n/a	n/a	517.644	n/a	n/a	n/a	327.966	n/a	n/a	n/a
	yes			yes		n/a	n/a	n/a	450	n/a	n/a	1029.66	n/a	n/a	n/a	848.622	n/a	n/a	n/a	514.83	n/a	n/a	n/a	327.966	n/a	n/a	n/a
	yes				yes	n/a	n/a	260	n/a	n/a	n/a	1286.67	n/a	n/a	n/a	1066.67	n/a	n/a	n/a	680	n/a	n/a	n/a	347.196	n/a	n/a	n/a
	yes				yes	n/a	n/a	260	n/a	n/a	n/a	1313.68	n/a	n/a	n/a	1087.89	n/a	n/a	n/a	691.053	n/a	n/a	n/a	354.486	n/a	n/a	n/a
	yes				yes	n/a	n/a	260	n/a	n/a	n/a	1286.67	n/a	n/a	n/a	1066.67	n/a	n/a	n/a	680	n/a	n/a	n/a	409.827	n/a	n/a	n/a
	yes				yes	n/a	n/a	260	n/a	n/a	n/a	1313.68	n/a	n/a	n/a	1087.89	n/a	n/a	n/a	691.053	n/a	n/a	n/a	418.433	n/a	n/a	n/a
	yes				yes	n/a	n/a	n/a	450	n/a	n/a	1134	n/a	n/a	n/a	940.104	n/a	n/a	n/a	599.316	n/a	n/a	n/a	306	n/a	n/a	n/a
	yes				yes	n/a	n/a	n/a	450	n/a	n/a	1134	n/a	n/a	n/a	939.094	n/a	n/a	n/a	596.531	n/a	n/a	n/a	306	n/a	n/a	n/a
	yes				yes	n/a	n/a	n/a	450	n/a	n/a	1029.66	n/a	n/a	n/a	853.604	n/a	n/a	n/a	544.172	n/a	n/a	n/a	327.966	n/a	n/a	n/a
	yes				yes	n/a	n/a	n/a	450	n/a	n/a	1029.66	n/a	n/a	n/a	852.687	n/a	n/a	n/a	541.644	n/a	n/a	n/a	327.966	n/a	n/a	n/a
		yes		yes		n/a	n/a	260	n/a	n/a	n/a	1158.86	n/a	n/a	n/a	928.571	n/a	n/a	n/a	564.571	n/a	n/a	n/a	289.714	n/a	n/a	n/a
		yes		yes		n/a	n/a	260	n/a	n/a	n/a	1383.57	n/a	n/a	n/a	1095.71	n/a	n/a	n/a	640.714	n/a	n/a	n/a	345.893	n/a	n/a	n/a
		yes		yes		n/a	n/a	260	n/a	n/a	n/a	1158.86	n/a	n/a	n/a	928.571	n/a	n/a	n/a	564.571	n/a	n/a	n/a	363.37	n/a	n/a	n/a
		yes		yes		n/a	n/a	260	n/a	n/a	n/a	1383.57	n/a	n/a	n/a	1095.71	n/a	n/a	n/a	640.714	n/a	n/a	n/a	433.832	n/a	n/a	n/a
		yes		yes		n/a	n/a	n/a	450	n/a	n/a	1157.14	n/a	n/a	n/a	927.198	n/a	n/a	n/a	563.736	n/a	n/a	n/a	289.286	n/a	n/a	n/a
		yes		yes		n/a	n/a	n/a	450	n/a	n/a	1157.14	n/a	n/a	n/a	916.395	n/a	n/a	n/a	535.858	n/a	n/a	n/a	289.286	n/a	n/a	n/a
		yes		yes		n/a	n/a	n/a	450	n/a	n/a	1021.15	n/a	n/a	n/a	818.232	n/a	n/a	n/a	497.485	n/a	n/a	n/a	320.192	n/a	n/a	n/a
		yes		yes		n/a	n/a	n/a	450	n/a	n/a	1021.15	n/a	n/a	n/a	808.699	n/a	n/a	n/a	472.883	n/a	n/a	n/a	320.192	n/a	n/a	n/a
		yes		yes		n/a	n/a	n/a	n/a	370	n/a	3052.5	n/a	n/a	n/a	2335.62	n/a	n/a	n/a	1202.5	n/a	n/a	n/a	763.125	n/a	n/a	n/a
		yes		yes		n/a	n/a	n/a	n/a	370	n/a	1562.22	n/a	n/a	n/a	1243.61	n/a	n/a	n/a	740	n/a	n/a	n/a	390.556	n/a	n/a	n/a
		yes		yes		n/a	n/a	n/a	n/a	370	n/a	3052.5	n/a	n/a	n/a	2335.62	n/a	n/a	n/a	1202.5	n/a	n/a	n/a	957.14	n/a	n/a	n/a
		yes		yes		n/a	n/a	n/a	n/a	370	n/a	1562.22	n/a	n/a	n/a	1243.61	n/a	n/a	n/a	740	n/a	n/a	n/a	489.849	n/a	n/a	n/a
		yes			yes	n/a	n/a	260	n/a	n/a	n/a	1218.29	n/a	n/a	n/a	988	n/a	n/a	n/a	624	n/a	n/a	n/a	304.571	n/a	n/a	n/a
		yes			yes	n/a	n/a	260	n/a	n/a	n/a	1457.86	n/a	n/a	n/a	1170	n/a	n/a	n/a	715	n/a	n/a	n/a	364.464	n/a	n/a	n/a
		yes			yes	n/a	n/a	260	n/a	n/a	n/a	1218.29	n/a	n/a	n/a	988	n/a	n/a	n/a	624	n/a	n/a	n/a	382.005	n/a	n/a	n/a
		yes			yes	n/a	n/a	260	n/a	n/a	n/a	1457.86	n/a	n/a	n/a	1170	n/a	n/a	n/a	715	n/a	n/a	n/a	457.125	n/a	n/a	n/a
		yes			yes	n/a	n/a	n/a	450	n/a	n/a	1157.14	n/a	n/a	n/a	938.415	n/a	n/a	n/a	592.683	n/a	n/a	n/a	289.286	n/a	n/a	n/a
		yes			yes	n/a	n/a	n/a	450	n/a	n/a	1157.14	n/a	n/a	n/a	928.662	n/a	n/a	n/a	567.516	n/a	n/a	n/a	289.286	n/a	n/a	n/a
		yes			yes	n/a	n/a	n/a	450	n/a	n/a	1021.15	n/a	n/a	n/a	828.131	n/a	n/a	n/a	497.485	n/a	n/a	n/a	320.192	n/a	n/a	n/a
		yes			yes	n/a	n/a	n/a	450	n/a	n/a	1021.15	n/a	n/a	n/a	819.525	n/a	n/a	n/a	500.821	n/a	n/a	n/a	320.192	n/a	n/a	n/a
		yes			yes	n/a	n/a	n/a	n/a	370	n/a	2844.38	n/a	n/a	n/a	2127.5	n/a	n/a	n/a	994.375	n/a	n/a	n/a	711.094	n/a	n/a	n/a
		yes			yes	n/a	n/a	n/a	n/a	370	n/a	1469.72	n/a	n/a	n/a	1151.11	n/a	n/a	n/a	647.5	n/a	n/a	n/a	367.431	n/a	n/a	n/a
		yes			yes	n/a	n/a	n/a	n/a	370	n/a	2844.38	n/a	n/a	n/a	2127.5	n/a	n/a	n/a	994.375	n/a	n/a	n/a	891.88	n/a	n/a	n/a
		yes			yes	n/a	n/a	n/a	n/a	370	n/a	1469.72	n/a	n/a	n/a	1151.11	n/a	n/a	n/a	647.5	n/a	n/a	n/a	460.845	n/a	n/a	n/a
			yes	yes		n/a	n/a	260	n/a	n/a	n/a	1161.88	n/a	n/a	n/a	1007.5	n/a	n/a	n/a	601.25	n/a	n/a	n/a	296.164	n/a	n/a	n/a
			yes	yes		n/a	n/a	260	n/a	n/a	n/a	1161.88	n/a	n/a	n/a	1007.5	n/a	n/a	n/a	601.25	n/a	n/a	n/a	296.164	n/a	n/a	n/a
			yes	yes		n/a	n/a	260	n/a	n/a	n/a	1161.88	n/a	n/a	n/a	1007.5	n/a	n/a	n/a	601.25	n/a	n/a	n/a	351.76	n/a	n/a	n/a
			yes	yes		n/a	n/a	260	n/a	n/a	n/a	1161.88	n/a	n/a	n/a	1007.5	n/a	n/a	n/a	601.25	n/a	n/a	n/a	351.76	n/a	n/a	n/a
			yes	yes		n/a	n/a	n/a	450	n/a	n/a	1092.86	n/a	n/a	n/a	947.652	n/a	n/a	n/a	565.534	n/a	n/a	n/a	278.571	n/a	n/a	n/a
			yes	yes		n/a	n/a	n/a	450	n/a	n/a	1092.86	n/a	n/a	n/a	947.652	n/a	n/a	n/a	565.534	n/a	n/a	n/a	278.571	n/a	n/a	n/a
			yes	yes		n/a	n/a	n/a	450	n/a	n/a	1001.02	n/a	n/a	n/a	868.018	n/a	n/a	n/a	518.011	n/a	n/a	n/a	303.061	n/a	n/a	n/a
			yes	yes		n/a	n/a	n/a	450	n/a	n/a	1001.02	n/a	n/a	n/a	868.018	n/a	n/a	n/a	518.011	n/a	n/a	n/a	303.061	n/a	n/a	n/a
			yes	yes		n/a	n/a	n/a	n/a	n/a	1200	1466.4	n/a	n/a	n/a	1271.56	n/a	n/a	n/a	758.836	n/a	n/a	n/a	373.788	n/a	n/a	n/a
			yes	yes		n/a	n/a	n/a	n/a	n/a	1200	1466.4	n/a	n/a	n/a	1271.56	n/a	n/a	n/a	758.836	n/a	n/a	n/a	373.788	n/a	n/a	n/a
			yes	yes		n/a	n/a	n/a	n/a	n/a	1200	1447.8	n/a	n/a	n/a	1255.44	n/a	n/a	n/a	749.213	n/a	n/a	n/a	438.326	n/a	n/a	n/a
			yes	yes		n/a	n/a	n/a	n/a	n/a	1200	1447.8	n/a	n/a	n/a	1255.44	n/a	n/a	n/a	749.213	n/a	n/a	n/a	438.326	n/a	n/a	n/a
			yes		yes	n/a	n/a	260	n/a	n/a	n/a	1210.62	n/a	n/a	n/a	1056.25	n/a	n/a	n/a	650	n/a	n/a	n/a	308.591	n/a	n/a	n/a
			yes		yes	n/a	n/a	260	n/a	n/a	n/a	1210.62	n/a	n/a	n/a	1056.25	n/a	n/a	n/a	650	n/a	n/a	n/a	308.591	n/a	n/a	n/a
			yes		yes	n/a	n/a	260	n/a	n/a	n/a	1210.62	n/a	n/a	n/a	1056.25	n/a	n/a	n/a	650	n/a	n/a	n/a	366.519	n/a	n/a	n/a
			yes		yes	n/a	n/a	260	n/a	n/a	n/a	1210.62	n/a	n/a	n/a	1056.25	n/a	n/a	n/a	650	n/a	n/a	n/a	366.519	n/a	n/a	n/a
			yes		yes	n/a	n/a	n/a	450	n/a	n/a	1092.86	n/a	n/a	n/a	953.5	n/a	n/a	n/a	586.769	n/a	n/a	n/a	278.571	n/a	n/a	n/a
			yes		yes	n/a	n/a	n/a	450	n/a	n/a	1092.86	n/a	n/a	n/a	953.5	n/a	n/a	n/a	586.769	n/a	n/a	n/a	278.571	n/a	n/a	n/a
			yes		yes	n/a	n/a	n/a	450	n/a	n/a	1001.02	n/a	n/a	n/a	873.374	n/a	n/a	n/a	537.461	n/a	n/a	n/a	303.061	n/a	n/a	n/a
			yes		yes	n/a	n/a	n/a	450	n/a	n/a	1001.02	n/a	n/a	n/a	873.374	n/a	n/a	n/a	537.461	n/a	n/a	n/a	303.061	n/a	n/a	n/a
			yes		yes	n/a	n/a	n/a	n/a	n/a	1200	1466.4	n/a	n/a	n/a	1279.41	n/a	n/a	n/a	787.329	n/a	n/a	n/a	373.788	n/a	n/a	n/a
			yes		yes	n/a	n/a	n/a	n/a	n/a	1200	1466.4	n/a	n/a	n/a	1279.41	n/a	n/a	n/a	787.329	n/a	n/a	n/a	373.788	n/a	n/a	n/a
			yes		yes	n/a	n/a	n/a	n/a	n/a	1200	1447.8	n/a	n/a	n/a	1263.19	n/a	n/a	n/a	777.345	n/a	n/a	n/a	438.326	n/a	n/a	n/a
			yes		yes	n/a	n/a	n/a	n/a	n/a	1200	1447.8	n/a	n/a	n/a	1263.19	n/a	n/a	n/a	777.345	n/a	n/a	n/a	438.326	n/a	n/a	n/a
Multidivtime	yes			yes		yes		(250, 260)	(430, 450)	n/a	n/a	888.22	n/a	88.331	(733, 1077)	774.437	n/a	74.531	(643, 935)	542.337	n/a	49.613	(454, 649)	293.292	n/a	26.292	(241, 345)
	yes			yes			yes	(250, 260)	(430, 450)	n/a	n/a	893.108	n/a	89.03	(734, 1083)	781.852	n/a	75.108	(648, 941)	549.869	n/a	49.51	(462, 656)	295.61	n/a	26.082	(244, 344)
	yes				yes	yes		(250, 260)	(430, 450)	n/a	n/a	871.392	n/a	91.489	(718, 1073)	761.335	n/a	76.087	(631, 927)	492.452	n/a	45.994	(410, 590)	295.782	n/a	26.766	(242, 347)
	yes				yes		yes	(250, 260)	(430, 450)	n/a	n/a	874.013	n/a	92.336	(720, 1080)	766.248	n/a	76.939	(636, 937)	494.503	n/a	46.702	(410, 594)	296.577	n/a	27.117	(242, 347)
		yes		yes		yes		(250, 260)	(430, 450)	(310, 370)	n/a	921.268	n/a	108.45	(736, 1157)	788.376	n/a	88.023	(636, 977)	585.044	n/a	55.473	(485, 702)	282.251	n/a	29.144	(225, 338)
		yes		yes			yes	(250, 260)	(430, 450)	(310, 370)	n/a	922.651	n/a	109.39	(732, 1161)	791.605	n/a	88.477	(636, 981)	588.309	n/a	56.231	(489, 709)	284.062	n/a	29.286	(224, 340)
		yes			yes	yes		(250, 260)	(430, 450)	(310, 370)	n/a	896.149	n/a	104.257	(719, 1126)	766.237	n/a	83.741	(622, 948)	528.759	n/a	44.622	(450, 624)	284.821	n/a	29.396	(226, 341)
		yes			yes		yes	(250, 260)	(430, 450)	(310, 370)	n/a	890.913	n/a	101.469	(719, 1117)	763.96	n/a	81.392	(625, 940)	524.634	n/a	43.408	(448, 617)	287.853	n/a	28.741	(230, 342)
			yes	yes		yes		(250, 260)	(430, 450)	n/a	(1100, 1200)	1291.71	n/a	62.619	(1188, 1430)	1138.01	n/a	63.177	(1021, 1271)	727.26	n/a	62.804	(608, 855)	284.761	n/a	29.533	(228, 344)
			yes	yes			yes	(250, 260)	(430, 450)	n/a	(1100, 1200)	1287.21	n/a	60.278	(1187, 1424)	1138.94	n/a	60.257	(1030, 1265)	738.294	n/a	61.738	(621, 863)	289.546	n/a	28.918	(235, 349)
			yes		yes	yes		(250, 260)	(430, 450)	n/a	(1100, 1200)	1300.01	n/a	67.624	(1190, 1455)	1139.1	n/a	67.919	(1011, 1279)	644.15	n/a	63.46	(527, 775)	277.516	n/a	29.486	(220, 335)
			yes		yes		yes	(250, 260)	(430, 450)	n/a	(1100, 1200)	1292.78	n/a	64.82	(1186, 1437)	1134.64	n/a	65.286	(1014, 1273)	645.516	n/a	61.753	(531, 773)	282.607	n/a	29.5	(226, 341)
PAML	yes			yes		yes		(250, 260)	(430, 450)	n/a	n/a	944	954	n/a	(717, 1231)	831	839	n/a	(621, 1085)	561	566	n/a	(415, 751)	319	317	n/a	(245, 380)
	yes			yes			yes	(250, 260)	(430, 450)	n/a	n/a	961	975	n/a	(708, 1306)	847	858	n/a	(614, 1149)	573	581	n/a	(418, 791)	319	317	n/a	(245, 380)
	yes				yes	yes		(250, 260)	(430, 450)	n/a	n/a	935	985	n/a	(702, 1608)	817	861	n/a	(601, 1455)	525	547	n/a	(393, 831)	320	318	n/a	(234, 387)
	yes				yes		yes	(250, 260)	(430, 450)	n/a	n/a	959	984	n/a	(722, 1400)	842	862	n/a	(621, 1232)	544	557	n/a	(400, 809)	322	320	n/a	(239, 387)
		yes		yes		yes		(250, 260)	(430, 450)	(310, 370)	n/a	1197	1231	n/a	(832, 1808)	1026	1051	n/a	(699, 1559)	707	726	n/a	(488, 1050)	320	320	n/a	(242, 388)
		yes		yes			yes	(250, 260)	(430, 450)	(310, 370)	n/a	1153	1193	n/a	(830, 1792)	990	1024	n/a	(705, 1554)	693	712	n/a	(495, 1034)	323	322	n/a	(250, 388)
		yes			yes	yes		(250, 260)	(430, 450)	(310, 370)	n/a	1073	1115	n/a	(735, 1789)	901	942	n/a	(625, 1503)	590	617	n/a	(422, 969)	327	325	n/a	(246, 394)
		yes			yes		yes	(250, 260)	(430, 450)	(310, 370)	n/a	1066	1103	n/a	(784, 1643)	902	932	n/a	(655, 1380)	589	611	n/a	(425, 917)	326	323	n/a	(238, 393)
			yes	yes		yes		(250, 260)	(430, 450)	n/a	(1100, 1200)	1250	1259	n/a	(1165, 1410)	1137	1139	n/a	(998, 1295)	738	739	n/a	(557, 922)	331	328	n/a	(255, 385)
			yes	yes			yes	(250, 260)	(430, 450)	n/a	(1100, 1200)	1250	1257	n/a	(1166, 1387)	1139	1139	n/a	(1001, 1271)	740	743	n/a	(571, 923)	334	332	n/a	(260, 387)
			yes		yes	yes		(250, 260)	(430, 450)	n/a	(1100, 1200)	1257	1265	n/a	(1161, 1430)	1143	1143	n/a	(984, 1305)	697	700	n/a	(498, 917)	328	325	n/a	(244, 387)
			yes		yes		yes	(250, 260)	(430, 450)	n/a	(1100, 1200)	1254	1262	n/a	(1163, 1410)	1141	1138	n/a	(983, 1283)	699	696	n/a	(474, 903)	332	328	n/a	(250, 388)
R8S	yes			yes		n/a	n/a	(250, 260)	(430, 450)	n/a	n/a	1104	n/a	n/a	n/a	949	n/a	n/a	n/a	669	n/a	n/a	n/a	351	n/a	n/a	n/a
	yes				yes	n/a	n/a	(250, 260)	(430, 450)	n/a	n/a	1308	n/a	n/a	n/a	1113	n/a	n/a	n/a	719	n/a	n/a	n/a	347	n/a	n/a	n/a
		yes		yes		n/a	n/a	(250, 260)	(430, 450)	(310, 370)	n/a	1107.3	n/a	n/a	n/a	935.18	n/a	n/a	n/a	662.4	n/a	n/a	n/a	341.27	n/a	n/a	n/a
		yes			yes	n/a	n/a	(250, 260)	(430, 450)	(310, 370)	n/a	1265.55	n/a	n/a	n/a	1057.49	n/a	n/a	n/a	694.5	n/a	n/a	n/a	338	n/a	n/a	n/a
			yes	yes		n/a	n/a	(250, 260)	(430, 450)	n/a	(1100, 1200)	1266.04	n/a	n/a	n/a	1133.32	n/a	n/a	n/a	773.12	n/a	n/a	n/a	329.08	n/a	n/a	n/a
			yes		yes	n/a	n/a	(250, 260)	(430, 450)	n/a	(1100, 1200)	1276.94	n/a	n/a	n/a	1137.5	n/a	n/a	n/a	717.76	n/a	n/a	n/a	329.08	n/a	n/a	n/a
All programs								Total:	Average time estimate:			1172.52	(each program weighted equally)			1005.83				645.925				332.381
									Median time estimate:			1179.44	(no weights)			1003.75				622.632				327.966
									Standard dev of estimates:			398.182	(no weights)			289.509				128.642				112.977
									Range	Min:		871.392				761.335				472.883				277.516
										Max:		3052.5				2335.62				1202.5				957.14
								Parsimony:	Average time estimate:			1333.06	Range	Min:	1001.02	1097.33	Range	Min:	808.699	651.31	Range	Min:	472.883	377.313	Range	Min:	278.571
									Median time estimate:			1210.62		Max:	3052.5	1007.5		Max:	2335.62	617.981		Max:	1202.5	340.921		Max:	957.14
									Standard dev of estimates:			450.84				326.188				144.626				131.417
								Multidvitime:	Average time estimate:			1027.45				895.395				588.427				287.89
									Median time estimate:			908.708				785.114				567.457				286.337
									Standard dev of estimates:			196.669				179.181				83.8744				6.25563
								PAML:	Average time estimate:			1108.25				976.333				638				325.083
									Median time estimate:			1113				946				641.5				324.5
									Standard dev of estimates:			133.965				135.614				80.823				5.35059
								R8S:	Average time estimate:			1221.31				1054.25				705.963				339.238
									Median time estimate:			1265.8				1085.24				706.13				339.635
									Standard dev of estimates:			90.915				91.5422				40.5329				9.06228
